# Supplementary material for: Chitosan Cryogels Cross-Linked with 1,1,3-Triglycidyloxypropane: Mechanical Properties and Cytotoxicity for Cancer Cell 3D Cultures
Source: Biomimetics (Basel). 2023 May 29;8(2):228. doi: 10.3390/biomimetics8020228 (PMC10296740; doi:10.3390/biomimetics8020228)
Supplement: Supplementary file 1 [file biomimetics-08-00228-s001.zip]

Archive with 1 entries (1 files):
- biomimetics-2400685-supplementary.pdf
